# Supplementary material for: Temporal activity patterns suggesting niche partitioning of sympatric carnivores in Borneo, Malaysia
Source: Sci Rep. 2021 Oct 6;11:19819. doi: 10.1038/s41598-021-99341-6 (PMC8494825; doi:10.1038/s41598-021-99341-6)
Supplement: Supplementary file 1 — Supplementary Information. [file 41598_2021_99341_MOESM1_ESM.xlsx]

## Sheet: Sheet1
Supplementary data S1. Raw data of photographic information used in this study.
site	species	Camera ID	time
DVCA	Common Palm Civet	2	01:15:00
DVCA	Banded civet	2	23:33:00
DVCA	Common Palm Civet	2	00:12:00
DVCA	Banded civet	2	23:32:00
DVCA	Banded civet	2	04:23:00
DVCA	Banded civet	2	21:46:00
DVCA	Banded civet	3	04:18:00
DVCA	Banded civet	5	21:56:00
DVCA	Malay civet	10	18:30:00
DVCA	Malay civet	11	22:29:00
DVCA	Common Palm Civet	11	01:18:00
DVCA	Malay civet	11	02:41:00
DVCA	Malay civet	11	19:31:00
DVCA	Malay civet	11	22:59:00
DVCA	Banded civet	11	01:24:00
DVCA	Malay civet	11	21:15:00
DVCA	Malay civet	11	05:41:00
DVCA	Common Palm Civet	14	00:06:00
DVCA	Banded civet	2	20:21:00
DVCA	Banded civet	2	19:40:00
DVCA	Banded civet	2	19:57:00
DVCA	Banded civet	2	22:32:00
DVCA	Banded civet	2	00:03:00
DVCA	Banded civet	2	21:22:00
DVCA	Banded civet	2	23:23:00
DVCA	Banded civet	2	19:24:00
DVCA	Banded civet	2	22:46:00
DVCA	Banded civet	2	23:54:00
DVCA	Banded civet	2	03:40:00
DVCA	Banded civet	2	19:22:00
DVCA	Banded civet	2	04:17:00
DVCA	Banded civet	2	19:38:00
DVCA	Common Palm Civet	2	02:08:00
DVCA	Banded civet	3	19:47:00
DVCA	Malay civet	3	23:44:00
DVCA	Malay civet	3	03:52:00
DVCA	Common Palm Civet	4	19:38:00
DVCA	Common Palm Civet	8	03:29:00
DVCA	Malay civet	11	03:40:00
DVCA	Malay civet	11	21:31:00
DVCA	Malay civet	11	00:25:00
DVCA	Malay civet	11	01:33:00
DVCA	Malay civet	11	20:55:00
DVCA	Malay civet	11	22:42:00
DVCA	Banded civet	2	21:35:00
DVCA	Common palm civet	2	00:28:00
DVCA	Common Palm Civet	2	01:12:00
DVCA	Banded civet	2	03:43:00
DVCA	Common Palm Civet	4	00:27:00
DVCA	Banded civet	4	20:22:00
DVCA	Banded civet	5	02:42:00
DVCA	Malay civet	9	00:15:00
DVCA	Malay civet	11	21:42:00
DVCA	Malay civet	11	18:12:00
DVCA	Malay civet	11	03:42:00
DVCA	Malay civet	11	02:33:00
DVCA	Malay civet	11	03:40:00
DVCA	Malay civet	11	04:11:00
DVCA	Malay civet	11	20:37:00
DVCA	Malay civet	11	18:17:00
DVCA	Malay civet	11	23:10:00
DVCA	Malay civet	11	19:18:00
DVCA	Malay civet	11	03:50:00
DVCA	Malay civet	11	19:44:00
DVCA	Malay civet	11	22:30:00
DVCA	Malay civet	11	18:11:00
DVCA	Malay civet	11	20:25:00
DVCA	Malay civet	11	20:25:00
DVCA	Malay civet	11	02:55:00
DVCA	Malay civet	11	01:18:00
DVCA	Malay civet	11	05:16:00
DVCA	Malay civet	11	18:11:00
DVCA	Malay civet	11	00:37:00
DVCA	Malay civet	11	18:20:00
DVCA	Binturong	12	19:04:00
DVCA	Common Palm Civet	15	05:02:00
DVCA	Malay civet	2	03:08:00
DVCA	Common Palm Civet	8	00:17:00
DVCA	Banded civet	9	20:56:00
DVCA	Banded civet	9	22:11:00
DVCA	Malay civet	11	02:54:00
DVCA	Malay civet	11	22:04:00
DVCA	Malay civet	11	17:57:00
DVCA	Malay civet	11	22:45:00
DVCA	Malay civet	11	20:47:00
DVCA	Malay civet	11	18:38:00
DVCA	Malay civet	4	05:06:00
DVCA	Banded civet	5	23:01:00
DVCA	Banded civet	5	01:53:00
DVCA	Banded civet	5	21:04:00
DVCA	Banded civet	5	23:38:00
DVCA	Banded civet	5	19:34:00
DVCA	Malay civet	6	02:28:00
DVCA	Malay civet	6	01:09:00
DVCA	Banded civet	6	18:47:00
DVCA	Malay civet	6	19:30:00
DVCA	Malay civet	6	03:28:00
DVCA	Malay civet	9	21:11:00
DVCA	Malay civet	15	03:00:00
DVCA	Banded civet	5	20:20:00
DVCA	Banded civet	5	18:29:00
DVCA	Banded civet	5	00:24:00
DVCA	Banded civet	5	20:53:00
DVCA	Banded civet	5	23:46:00
DVCA	Malay civet	6	03:58:00
DVCA	Malay civet	6	22:53:00
DVCA	Banded civet	6	23:22:00
DVCA	Common Palm Civet	6	19:18:00
DVCA	Malay civet	6	02:07:00
DVCA	Malay civet	6	19:46:00
DVCA	Common Palm Civet	6	05:59:00
DVCA	Common Palm Civet	9	02:04:00
DVCA	Banded civet	9	23:16:00
DVCA	Banded civet	9	01:27:00
DVCA	Banded civet	9	03:10:00
DVCA	Banded civet	9	23:28:00
DVCA	Banded civet	9	00:01:00
DVCA	Banded civet	9	20:04:00
DVCA	Banded civet	9	01:33:00
DVCA	Common Palm Civet	14	03:20:00
DVCA	Malay civet	15	23:39:00
DVCA	Common Palm Civet	15	20:33:00
DVCA	Banded civet	1	01:14:00
DVCA	Banded civet	5	03:32:00
DVCA	Banded civet	5	21:03:00
DVCA	Banded civet	5	20:44:00
DVCA	Banded civet	5	19:48:00
DVCA	Banded civet	5	21:02:00
DVCA	Banded civet	5	01:21:00
DVCA	Malay civet	6	20:15:00
DVCA	Common Palm Civet	6	03:59:00
DVCA	Common Palm Civet	6	06:02:00
DVCA	Malay civet	6	20:15:00
DVCA	Banded civet	6	19:12:00
DVCA	Banded civet	9	21:33:00
DVCA	Banded civet	9	23:09:00
DVCA	Banded civet	9	23:29:00
DVCA	Banded civet	9	21:00:00
DVCA	Banded civet	9	00:38:00
DVCA	Banded civet	9	02:00:00
DVCA	Banded civet	9	02:46:00
DVCA	Binturong	9	08:46:00
DVCA	Banded civet	9	22:35:00
DVCA	Banded civet	9	22:58:00
DVCA	Common Palm Civet	9	20:02:00
DVCA	Banded civet	9	22:56:00
DVCA	Banded civet	9	22:56:00
DVCA	Banded civet	9	03:43:00
DVCA	Malay civet	9	18:47:00
DVCA	Banded civet	9	02:42:00
DVCA	Malay civet	10	18:19:00
DVCA	Banded civet	15	01:11:00
DVCA	Common Palm Civet	15	12:15:00
DVCA	Malay civet	3	04:28:00
DVCA	Malay civet	3	05:36:00
DVCA	Malay civet	3	19:06:00
DVCA	Malay civet	5	18:13:00
DVCA	Banded civet	5	02:43:00
DVCA	Banded civet	5	20:39:00
DVCA	Malay civet	5	00:38:00
DVCA	Banded civet	5	21:28:00
DVCA	Banded civet	5	00:13:00
DVCA	Malay civet	5	18:07:00
DVCA	Banded civet	5	19:08:00
DVCA	Malay civet	5	06:12:00
DVCA	Banded civet	6	01:47:00
DVCA	Banded civet	6	19:25:00
DVCA	Malay civet	6	22:42:00
DVCA	Binturong	6	15:58:00
DVCA	Banded civet	6	19:22:00
DVCA	Banded civet	6	02:59:00
DVCA	Banded civet	6	19:08:00
DVCA	Banded civet	9	22:03:00
DVCA	Banded civet	9	23:30:00
DVCA	Banded civet	9	19:50:00
DVCA	Banded civet	9	01:22:00
DVCA	Banded civet	9	23:27:00
DVCA	Banded civet	9	03:47:00
DVCA	Banded civet	14	04:00:00
DVCA	Malay civet	14	23:35:00
DVCA	Common Palm Civet	14	19:23:00
DVCA	Malay civet	15	04:50:00
DVCA	Banded civet	1	22:02:00
DVCA	Banded civet	5	01:59:00
DVCA	Malay civet	5	08:56:00
DVCA	Malay civet	6	18:55:00
DVCA	Malay civet	6	23:58:00
DVCA	Malay civet	6	04:54:00
DVCA	Banded civet	6	23:56:00
DVCA	Banded civet	6	01:13:00
DVCA	Banded civet	9	22:46:00
DVCA	Malay civet	9	03:59:00
DVCA	Malay civet	9	00:32:00
DVCA	Banded civet	9	02:23:00
DVCA	Common Palm Civet	14	22:13:00
DVCA	Common Palm Civet	14	18:34:00
DVCA	Banded civet	14	02:49:00
DVCA	Banded civet	2	20:50:00
DVCA	Malay civet	14	03:50:00
DVCA	Common Palm Civet	14	21:36:00
DVCA	Common Palm Civet	14	18:35:00
DVCA	Banded civet	3	19:04:00
DVCA	Malay civet	3	21:34:00
DVCA	Banded civet	3	05:02:00
DVCA	Malay civet	4	18:40:00
DVCA	Banded civet	4	22:44:00
DVCA	Common Palm Civet	5	03:11:00
DVCA	Common Palm Civet	5	20:41:00
DVCA	Common Palm Civet	9	04:18:00
DVCA	Malay civet	10	03:38:00
DVCA	Banded civet	15	00:13:00
DVCA	Malay civet	2	01:30:00
DVCA	Malay civet	2	04:36:00
DVCA	Malay civet	2	19:44:00
DVCA	Malay civet	3	19:47:00
DVCA	Banded civet	3	00:04:00
DVCA	Malay civet	3	23:25:00
DVCA	Malay civet	3	00:47:00
DVCA	Malay civet	3	01:31:00
DVCA	Malay civet	3	00:31:00
DVCA	Common Palm Civet	5	03:23:00
DVCA	Banded civet	5	21:06:00
DVCA	Common palm civet	5	20:28:00
DVCA	Malay civet	5	23:39:00
DVCA	Banded civet	5	21:58:00
DVCA	Banded civet	7	22:49:00
DVCA	Banded civet	7	19:36:00
DVCA	Common Palm Civet	8	03:23:00
DVCA	Banded civet	9	20:30:00
DVCA	Banded civet	9	22:18:00
DVCA	Banded civet	10	18:58:00
DVCA	Malay civet	10	23:10:00
DVCA	Malay civet	10	03:28:00
DVCA	Malay civet	10	19:50:00
DVCA	Malay civet	10	00:42:00
DVCA	Malay civet	11	04:48:00
DVCA	Common palm civet	15	08:39:00
DVCA	Malay civet	3	00:12:00
DVCA	Malay civet	3	02:20:00
DVCA	Banded civet	4	20:42:00
DVCA	Banded civet	4	23:56:00
DVCA	Malay civet	5	22:27:00
DVCA	Common palm civet	5	19:15:00
DVCA	Common palm civet	5	20:43:00
DVCA	Banded civet	6	20:32:00
DVCA	Common palm civet	6	01:15:00
DVCA	Malay civet	7	23:52:00
DVCA	Malay civet	8	21:08:00
DVCA	Common palm civet	8	03:05:00
DVCA	Common palm civet	8	23:04:00
DVCA	Malay civet	9	04:57:00
DVCA	Malay civet	10	01:23:00
DVCA	Malay civet	11	01:57:00
DVCA	Common palm civet	11	18:40:00
DVCA	Malay civet	12	04:19:00
DVCA	Malay civet	13	19:40:00
DVCA	Malay civet	13	03:54:00
DVCA	Malay civet	13	00:46:00
DVCA	Malay civet	13	01:16:00
DVCA	Malay civet	13	03:26:00
DVCA	Malay civet	14	01:26:00
DVCA	Malay civet	15	08:43:00
DVCA	Malay civet	3	02:15:00
DVCA	Malay civet	3	08:58:00
DVCA	Banded civet	4	20:49:00
DVCA	Banded civet	5	22:37:00
DVCA	Banded civet	5	00:16:00
DVCA	Malay civet	5	23:33:00
DVCA	Banded civet	5	22:01:00
DVCA	Malay civet	7	04:48:00
DVCA	Common Palm Civet	8	05:22:00
DVCA	Banded civet	8	19:54:00
DVCA	Malay civet	10	19:13:00
DVCA	Malay civet	10	02:51:00
DVCA	Malay civet	10	04:33:00
DVCA	Banded civet	10	04:47:00
DVCA	Banded civet	10	20:05:00
DVCA	Banded civet	10	21:42:00
DVCA	Banded civet	10	23:51:00
DVCA	Banded civet	10	00:04:00
DVCA	Banded civet	10	04:40:00
DVCA	Malay civet	10	19:38:00
DVCA	Malay civet	10	18:55:00
DVCA	Banded civet	10	00:16:00
DVCA	Malay civet	12	01:26:00
DVCA	Malay civet	12	21:54:00
DVCA	Malay civet	12	23:21:00
DVCA	Malay civet	12	22:05:00
DVCA	Malay civet	12	22:53:00
DVCA	Malay civet	12	20:23:00
DVCA	Malay civet	13	00:30:00
DVCA	Banded civet	3	02:30:00
DVCA	Banded civet	3	03:21:00
DVCA	Banded civet	4	02:02:00
DVCA	Common Palm Civet	4	18:44:00
DVCA	Banded civet	5	01:21:00
DVCA	Banded civet	5	05:38:00
DVCA	Banded civet	5	03:13:00
DVCA	Common Palm Civet	5	04:11:00
DVCA	Banded civet	5	21:17:00
DVCA	Banded civet	5	01:01:00
DVCA	Common Palm Civet	8	01:43:00
DVCA	Common Palm Civet	8	01:00:00
DVCA	Banded civet	8	03:35:00
DVCA	Binturong	8	22:34:00
DVCA	Malay civet	8	03:16:00
DVCA	Common palm civet	9	00:37:00
DVCA	Common Palm Civet	9	00:34:00
DVCA	Common Palm Civet	10	06:08:00
DVCA	Malay civet	10	02:22:00
DVCA	Malay civet	10	04:10:00
DVCA	Malay civet	11	21:25:00
DVCA	Malay civet	11	23:17:00
DVCA	Malay civet	11	23:53:00
DVCA	Banded civet	14	02:13:00
DVCA	Common Palm Civet	14	02:23:00
DVCA	Malay civet	15	21:30:00
DVCA	Malay civet	15	21:11:00
DVCA	Malay civet	15	23:38:00
DVCA	Malay civet	1	04:40:00
DVCA	Banded civet	5	21:38:00
DVCA	Banded civet	6	23:10:00
DVCA	Malay civet	7	01:17:00
DVCA	Malay civet	10	01:51:00
DVCA	Malay civet	10	23:42:00
DVCA	Common palm civet	10	02:57:00
DVCA	Malay civet	10	00:14:00
DVCA	Common Palm Civet	11	02:31:00
DVCA	Banded civet	11	03:12:00
DVCA	Malay civet	11	21:38:00
DVCA	Malay civet	11	01:05:00
DVCA	Malay civet	11	21:53:00
DVCA	Malay civet	11	22:07:00
DVCA	Malay civet	12	01:21:00
DVCA	Malay civet	12	04:09:00
DVCA	Malay civet	12	00:52:00
DVCA	Malay civet	12	05:28:00
DVCA	Malay civet	12	21:37:00
DVCA	Malay civet	12	01:49:00
DVCA	Banded civet	13	02:32:00
DVCA	Banded civet	13	02:26:00
DVCA	Common Palm Civet	13	02:15:00
DVCA	Banded civet	13	02:14:00
DVCA	Malay civet	13	03:20:00
DVCA	Banded civet	13	00:11:00
DVCA	Malay civet	13	03:15:00
DVCA	Common Palm Civet	15	01:43:00
DVCA	Malay civet	3	01:17:00
DVCA	Malay civet	3	05:14:00
DVCA	Banded civet	4	22:06:00
DVCA	Malay civet	5	05:34:00
DVCA	Malay civet	5	17:51:00
DVCA	Malay civet	5	20:25:00
DVCA	Malay civet	5	22:16:00
DVCA	Malay civet	5	22:57:00
DVCA	Malay civet	5	03:39:00
DVCA	Malay civet	5	05:12:00
DVCA	Malay civet	5	05:35:00
DVCA	Malay civet	5	18:11:00
DVCA	Malay civet	10	21:44:00
DVCA	Malay civet	10	00:34:00
DVCA	Malay civet	10	01:49:00
DVCA	Malay civet	10	02:32:00
DVCA	Malay civet	10	19:59:00
DVCA	Malay civet	10	02:17:00
DVCA	Malay civet	11	04:08:00
DVCA	Malay civet	11	20:59:00
DVCA	Malay civet	11	00:29:00
DVCA	Malay civet	12	01:25:00
DVCA	Malay civet	12	01:20:00
DVCA	Malay civet	12	04:30:00
DVCA	Malay civet	12	02:45:00
DVCA	Malay civet	12	22:55:00
DVCA	Banded civet	14	23:04:00
DVCA	Banded civet	14	22:34:00
DVCA	Common palm civet	14	01:15:00
DVCA	Banded civet	14	23:46:00
DVCA	Banded civet	14	22:23:00
DVCA	Banded civet	14	00:39:00
DVCA	Malay civet	15	19:11:00
DVCA	Malay civet	15	01:45:00
DVCA	Banded civet	15	19:36:00
DVCA	Malay civet	15	01:45:00
DVCA	Malay civet	15	19:26:00
DVCA	Banded civet	1	21:47:00
DVCA	Common Palm Civet	4	18:34:00
DVCA	Banded civet	4	22:27:00
DVCA	Banded civet	4	00:35:00
DVCA	Malay civet	5	05:37:00
DVCA	Banded civet	5	19:00:00
DVCA	Malay civet	5	04:56:00
DVCA	Malay civet	5	04:06:00
DVCA	Banded civet	6	20:30:00
DVCA	Banded civet	6	23:49:00
DVCA	Banded civet	6	03:09:00
DVCA	Malay civet	7	06:44:00
DVCA	Common Palm Civet	7	06:41:00
DVCA	Malay civet	11	22:08:00
DVCA	Common palm civet	11	19:02:00
DVCA	Malay civet	12	21:55:00
DVCA	Banded civet	14	21:29:00
DVCA	Malay civet	14	11:56:00
DVCA	Common Palm Civet	15	20:15:00
DVCA	Malay civet	15	21:50:00
DVCA	Malay civet	15	23:19:00
DVCA	Common Palm Civet	1	22:54:00
DVCA	Banded civet	4	22:34:00
DVCA	Banded civet	5	03:12:00
DVCA	Banded civet	5	22:47:00
DVCA	Common Palm Civet	7	14:19:00
DVCA	Malay civet	11	20:41:00
DVCA	Malay civet	11	00:49:00
DVCA	Banded civet	12	04:17:00
DVCA	Malay civet	15	23:00:00
DVCA	Malay civet	15	04:50:00
DVCA	Banded civet	5	02:13:00
DVCA	Banded civet	5	21:52:00
DVCA	Banded civet	5	01:06:00
DVCA	Banded civet	6	01:54:00
DVCA	Malay civet	10	19:05:00
DVCA	Malay civet	12	18:48:00
DVCA	Malay civet	12	03:22:00
DVCA	Malay civet	15	23:51:00
DVCA	Common Palm Civet	2	02:27:00
DVCA	Malay civet	10	19:27:00
DVCA	Malay civet	11	02:30:00
DVCA	Common Palm Civet	11	22:44:00
DVCA	Malay civet	11	23:32:00
DVCA	Malay civet	13	18:59:00
DVCA	Malay civet	13	05:10:00
DVCA	Malay civet	13	23:56:00
DVCA	Banded civet	13	22:02:00
DVCA	Malay civet	2	05:17:00
DVCA	Banded civet	5	22:53:00
DVCA	Common Palm Civet	7	18:33:00
DVCA	Common Palm Civet	7	19:15:00
DVCA	Malay civet	13	17:59:00
DVCA	Banded civet	13	00:17:00
DVCA	Common Palm Civet	13	23:38:00
DVCA	Malay civet	7	19:57:00
DVCA	Malay civet	10	04:31:00
DVCA	Malay civet	10	22:27:00
DVCA	Malay civet	10	03:34:00
DVCA	Malay civet	10	22:16:00
DVCA	Malay civet	11	03:33:00
DVCA	Banded civet	13	21:13:00
DVCA	Banded civet	5	19:57:00
DVCA	Banded civet	5	21:02:00
DVCA	Common Palm Civet	7	00:39:00
DVCA	Malay civet	10	19:47:00
DVCA	Malay civet	10	01:44:00
DVCA	Malay civet	11	00:38:00
DVCA	Malay civet	11	20:10:00
DVCA	Banded civet	13	22:17:00
DVCA	Malay civet	15	21:47:00
DVCA	Common Palm Civet	4	04:14:00
DVCA	Banded civet	5	01:39:00
DVCA	Malay civet	5	23:53:00
DVCA	Malay civet	5	04:05:00
DVCA	Malay civet	5	01:38:00
DVCA	Banded civet	5	05:36:00
DVCA	Malay civet	5	05:43:00
DVCA	Common Palm Civet	10	02:38:00
DVCA	Malay civet	13	23:16:00
DVCA	Banded civet	14	21:58:00
DVCA	Malay civet	1	18:36:00
DVCA	Malay civet	1	05:29:00
DVCA	Malay civet	5	21:18:00
DVCA	Malay civet	5	21:23:00
DVCA	Malay civet	5	02:49:00
DVCA	Malay civet	7	05:01:00
DVCA	Malay civet	7	23:18:00
DVCA	Malay civet	9	03:33:00
DVCA	Malay civet	9	02:10:00
DVCA	Malay civet	10	03:46:00
DVCA	Malay civet	10	05:57:00
DVCA	Malay civet	10	18:30:00
DVCA	Malay civet	10	19:07:00
DVCA	Malay civet	10	22:30:00
DVCA	Malay civet	10	02:32:00
DVCA	Malay civet	10	21:24:00
DVCA	Malay civet	13	19:23:00
DVCA	Malay civet	13	20:00:00
DVCA	Banded civet	1	04:34:00
DVCA	Malay civet	1	03:30:00
DVCA	Malay civet	1	23:20:00
DVCA	Malay civet	5	00:34:00
DVCA	Banded civet	5	05:03:00
DVCA	Banded civet	5	05:18:00
DVCA	Malay civet	5	05:34:00
DVCA	Malay civet	7	02:00:00
DVCA	Malay civet	8	02:54:00
DVCA	Malay civet	9	23:30:00
DVCA	Malay civet	10	20:38:00
DVCA	Malay civet	10	21:52:00
DVCA	Malay civet	10	06:43:00
DVCA	Malay civet	10	18:57:00
DVCA	Malay civet	10	20:37:00
DVCA	Malay civet	10	19:37:00
DVCA	Malay civet	11	20:34:00
DVCA	Malay civet	11	00:17:00
DVCA	Malay civet	13	04:11:00
DVCA	Malay civet	13	05:05:00
DVCA	Malay civet	13	04:47:00
DVCA	Binturong	14	02:48:00
DVCA	Malay civet	1	21:38:00
DVCA	Malay civet	3	08:11:00
DVCA	Malay civet	3	05:22:00
DVCA	Malay civet	3	02:55:00
DVCA	Malay civet	3	18:17:00
DVCA	Malay civet	3	06:17:00
DVCA	Malay civet	3	22:33:00
DVCA	Malay civet	3	00:59:00
DVCA	Common Palm Civet	4	20:54:00
DVCA	Malay civet	5	05:46:00
DVCA	Malay civet	5	02:10:00
DVCA	Common Palm Civet	7	20:38:00
DVCA	Banded civet	7	21:00:00
DVCA	Malay civet	7	04:29:00
DVCA	Malay civet	8	01:21:00
DVCA	Malay civet	10	23:52:00
DVCA	Malay civet	10	21:48:00
DVCA	Malay civet	10	22:32:00
DVCA	Malay civet	11	19:30:00
DVCA	Malay civet	11	21:03:00
DVCA	Binturong	13	05:53:00
DVCA	Malay civet	13	20:11:00
DVCA	Malay civet	13	03:45:00
DVCA	Malay civet	13	04:21:00
DVCA	Banded civet	13	18:04:00
DVCA	Malay civet	14	22:56:00
DVCA	Malay civet	3	22:37:00
DVCA	Malay civet	10	21:20:00
DVCA	Malay civet	10	00:50:00
DVCA	Malay civet	10	23:43:00
DVCA	Malay civet	10	21:03:00
DVCA	Malay civet	12	04:11:00
DVCA	Malay civet	13	18:35:00
DVCA	Malay civet	13	18:53:00
DVCA	Common Palm Civet	14	01:22:00
DVCA	Common Palm Civet	14	19:25:00
DVCA	Common Palm Civet	14	01:07:00
DVCA	Banded civet	4	20:29:00
DVCA	Banded civet	4	00:35:00
DVCA	Banded civet	4	04:29:00
DVCA	Malay civet	7	22:58:00
DVCA	Malay civet	10	04:15:00
DVCA	Malay civet	10	00:31:00
DVCA	Common Palm Civet	10	02:43:00
DVCA	Malay civet	10	21:15:00
DVCA	Malay civet	10	19:27:00
DVCA	Malay civet	10	21:07:00
DVCA	Banded civet	13	20:12:00
DVCA	Malay civet	13	03:40:00
DVCA	Malay civet	13	05:37:00
DVCA	Malay civet	13	18:30:00
DVCA	Malay civet	13	03:01:00
DVCA	Banded civet	14	20:31:00
DVCA	Binturong	15	13:39:00
DVCA	Banded civet	4	00:24:00
DVCA	Malay civet	7	03:09:00
DVCA	Banded civet	13	04:18:00
DVCA	Malay civet	13	01:08:00
DVCA	Malay civet	13	06:11:00
DVCA	Banded civet	13	03:25:00
DVCA	Common Palm Civet	4	00:19:00
DVCA	Malay civet	13	23:17:00
DVCA	Malay civet	13	07:26:00
DVCA	Malay civet	14	18:57:00
DVCA	Malay civet	5	05:35:00
DVCA	Malay civet	13	21:47:00
DVCA	Malay civet	14	19:32:00
DVCA	Common Palm Civet	5	01:20:00
DVCA	Common Palm Civet	5	03:22:00
DVCA	Malay civet	7	09:12:00
DVCA	Banded civet	13	23:28:00
DVCA	Malay civet	13	05:22:00
DVCA	Malay civet	13	18:21:00
DVCA	Banded civet	14	23:18:00
DVCA	Malay civet	2	21:36:00
DVCA	Malay civet	5	01:06:00
DVCA	Malay civet	5	01:53:00
DVCA	Malay civet	5	04:12:00
DVCA	Malay civet	13	18:52:00
DVCA	Malay civet	5	00:12:00
DVCA	Malay civet	5	02:21:00
DVCA	Malay civet	5	04:49:00
DVCA	Banded civet	5	01:39:00
DVCA	Malay civet	5	00:35:00
DVCA	Malay civet	8	19:27:00
DVCA	Malay civet	13	19:19:00
DVCA	Banded civet	13	03:09:00
DVCA	Malay civet	13	03:11:00
DVCA	Malay civet	3	05:45:00
DVCA	Banded civet	5	01:07:00
DVCA	Malay civet	5	21:05:00
DVCA	Banded civet	5	09:10:00
DVCA	Malay civet	5	18:24:00
DVCA	Malay civet	5	21:19:00
DVCA	Malay civet	5	23:26:00
DVCA	Malay civet	5	01:51:00
DVCA	Banded civet	5	00:13:00
DVCA	Malay civet	5	04:48:00
DVCA	Malay civet	8	01:35:00
DVCA	Banded civet	8	00:36:00
DVCA	Banded civet	8	02:52:00
DVCA	Malay civet	8	03:33:00
DVCA	Malay civet	13	06:01:00
DVCA	Common Palm Civet	1	21:07:00
DVCA	Malay civet	8	22:12:00
DVCA	Banded civet	8	00:26:00
DVCA	Malay civet	13	19:10:00
DVCA	Malay civet	13	20:41:00
DVCA	Malay civet	13	01:07:00
DVCA	Malay civet	1	04:39:00
DVCA	Malay civet	1	05:28:00
DVCA	Malay civet	1	00:54:00
DVCA	Banded civet	4	20:57:00
DVCA	Malay civet	13	03:07:00
DVCA	Malay civet	4	04:15:00
DVCA	Malay civet	13	04:17:00
DVCA	Malay civet	13	19:17:00
DVCA	Malay civet	13	20:39:00
DVCA	Malay civet	13	01:04:00
DVCA	Mongoose	3	15:34:00
DVCA	Marbled cat	10	19:20:00
DVCA	Leopard cat	11	00:59:00
DVCA	Yellow throated marten	14	07:50:00
DVCA	Mongoose	1	15:15:00
DVCA	Mongoose	3	16:16:00
DVCA	Mongoose	4	15:44:00
DVCA	Leopard cat	4	00:21:00
DVCA	Yellow throated marten	10	17:36:00
DVCA	Mongoose	2	06:24:00
DVCA	Yellow throated marten	2	17:42:00
DVCA	Malay badger	11	19:15:00
DVCA	Mongoose	2	10:48:00
DVCA	Mongoose	3	06:13:00
DVCA	Sun bear	9	15:31:00
DVCA	Mongoose	14	09:27:00
DVCA	Mongoose	14	10:03:00
DVCA	Mongoose	14	06:10:00
DVCA	Yellow throated marten	14	06:36:00
DVCA	Yellow throated marten	14	17:15:00
DVCA	Mongoose	15	07:19:00
DVCA	Leopard cat	5	00:30:00
DVCA	Leopard cat	6	18:49:00
DVCA	Mongoose	6	08:16:00
DVCA	Leopard cat	9	17:39:00
DVCA	Mongoose	14	14:11:00
DVCA	Mongoose	14	06:28:00
DVCA	Mongoose	1	10:10:00
DVCA	Flat-headed cat	1	04:23:00
DVCA	Mongoose	6	17:44:00
DVCA	Mongoose	6	06:21:00
DVCA	Mongoose	9	08:41:00
DVCA	Leopard cat	9	03:53:00
DVCA	Mongoose	14	09:09:00
DVCA	Mongoose	14	07:07:00
DVCA	Banded linsang	5	05:09:00
DVCA	Mongoose	6	16:19:00
DVCA	Mongoose	14	10:48:00
DVCA	Mongoose	14	12:09:00
DVCA	Mongoose	14	14:07:00
DVCA	Mongoose	14	10:13:00
DVCA	Yellow throated marten	14	18:16:00
DVCA	Mongoose	14	10:37:00
DVCA	Mongoose	6	10:06:00
DVCA	Mongoose	6	15:51:00
DVCA	Mongoose	6	06:27:00
DVCA	Mongoose	6	06:12:00
DVCA	Marbled cat	9	13:07:00
DVCA	Yellow throated marten	14	16:02:00
DVCA	Mongoose	14	10:49:00
DVCA	Marbled cat	15	23:03:00
DVCA	Mongoose	6	08:41:00
DVCA	Mongoose	14	10:22:00
DVCA	Leopard cat	1	21:31:00
DVCA	Leopard cat	9	00:07:00
DVCA	Marbled cat	14	17:26:00
DVCA	Mongoose	3	06:47:00
DVCA	Clouded leopard	7	17:50:00
DVCA	Otter	4	14:37:00
DVCA	Marbled cat	5	12:28:00
DVCA	Mongoose	6	13:01:00
DVCA	Mongoose	10	08:14:00
DVCA	Leopard cat	10	01:06:00
DVCA	Sun bear	12	10:28:00
DVCA	Mongoose	13	14:03:00
DVCA	Yellow throated marten	15	11:43:00
DVCA	Mongoose	5	14:28:00
DVCA	Mongoose	8	09:45:00
DVCA	Otter	10	15:00:00
DVCA	Leopard cat	11	22:46:00
DVCA	Sun bear	15	09:29:00
DVCA	Banded linsang	1	15:50:00
DVCA	Leopard cat	6	23:36:00
DVCA	Mongoose	10	15:35:00
DVCA	Yellow throated marten	4	11:59:00
DVCA	Sun bear	5	01:13:00
DVCA	Mongoose	5	07:37:00
DVCA	Mongoose	5	11:24:00
DVCA	Yellow throated marten	7	16:45:00
DVCA	Mongoose	7	11:12:00
DVCA	Leopard cat	7	06:43:00
DVCA	Leopard cat	12	00:38:00
DVCA	Mongoose	14	06:31:00
DVCA	Yellow throated marten	15	12:54:00
DVCA	Mongoose	5	10:19:00
DVCA	Otter	7	13:54:00
DVCA	Yellow throated marten	13	10:02:00
DVCA	Flat-headed cat	1	19:07:00
DVCA	Mongoose	7	10:43:00
DVCA	Otter	10	10:23:00
DVCA	Leopard cat	1	21:00:00
DVCA	Marbled cat	13	14:41:00
DVCA	Banded linsang	13	01:43:00
DVCA	Malay badger	13	20:20:00
DVCA	Sun bear	11	12:31:00
DVCA	Mongoose	4	06:25:00
DVCA	Sun bear	4	22:01:00
DVCA	Sun bear	5	18:45:00
DVCA	Mongoose	5	10:41:00
DVCA	Flat-headed cat	5	18:54:00
DVCA	Sun bear	7	19:18:00
DVCA	Banded linsang	7	04:18:00
DVCA	Sun bear	13	19:01:00
DVCA	Sun bear	14	04:52:00
DVCA	Mongoose	5	06:40:00
DVCA	Sun bear	7	19:42:00
DVCA	Mongoose	7	09:56:00
DVCA	Sun bear	8	19:59:00
DVCA	Otter	12	17:03:00
DVCA	Yellow throated marten	14	06:07:00
DVCA	Sun bear	14	15:44:00
DVCA	Mongoose	4	15:58:00
DVCA	Banded linsang	7	19:48:00
DVCA	Leopard cat	8	19:37:00
DVCA	Sun bear	14	18:20:00
DVCA	Mongoose	3	15:15:00
DVCA	Mongoose	3	06:19:00
DVCA	Leopard cat	14	04:21:00
DVCA	Bay cat	13	07:08:00
DVCA	Marbled cat	14	10:15:00
DVCA	Malay weasel	4	18:46:00
DVCA	Banded linsang	4	21:09:00
DVCA	Otter	7	11:53:00
DVCA	Mongoose	2	10:05:00
DVCA	Marbled cat	13	15:31:00
DVCA	Clouded leopard	14	00:12:00
DVCA	Banded linsang	2	03:08:00
DVCA	Malay badger	8	22:12:00
DVCA	Sun bear	13	05:07:00
LKWS	Common palm civet	C89	02:35:00
LKWS	Malay civet	C97	05:34:00
LKWS	Common palm civet	C101	18:57:00
LKWS	Banded civet	C105	19:27:00
LKWS	Common palm civet	C89	07:56:00
LKWS	Common palm civet	C89	23:11:00
LKWS	Malay civet	C89	02:21:00
LKWS	Common palm civet	C94	23:40:00
LKWS	Common palm civet	C97	05:33:00
LKWS	Common palm civet	C97	04:19:00
LKWS	Common palm civet	C106	20:49:00
LKWS	Common palm civet	C107	21:45:00
LKWS	Common palm civet	C94	05:37:00
LKWS	Malay civet	C94	01:43:00
LKWS	Common palm civet	C94	05:55:00
LKWS	Common palm civet	C97	18:28:00
LKWS	Common palm civet	C97	22:20:00
LKWS	Malay civet	C101	02:18:00
LKWS	Common palm civet	C89	23:17:00
LKWS	Malay civet	C89	18:59:00
LKWS	banded civet	C92	00:57:00
LKWS	Common palm civet	C89	17:58:00
LKWS	Common palm civet	C89	22:59:00
LKWS	Malay civet	C107	05:22:00
LKWS	Banded civet	C108	03:11:00
LKWS	Common palm civet	C108	23:39:00
LKWS	Malay civet	C93	18:02:00
LKWS	Malay civet	C95	04:57:00
LKWS	Malay civet	C100	20:51:00
LKWS	Malay civet	C100	22:53:00
LKWS	Common palm civet	C104	00:18:00
LKWS	Common palm civet	C107	01:01:00
LKWS	Malay civet	C100	22:06:00
LKWS	Malay civet	C106	04:26:00
LKWS	Common palm civet	C106	20:47:00
LKWS	Common palm civet	C108	00:55:00
LKWS	Common palm civet	C110	05:24:00
LKWS	Common palm civet	C94	18:10:00
LKWS	Common palm civet	C100	02:14:00
LKWS	Common palm civet	C100	22:08:00
LKWS	Malay civet	C101	02:25:00
LKWS	Malay civet	C105	23:58:00
LKWS	Common palm civet	C108	18:52:00
LKWS	Malay civet	C94	23:24:00
LKWS	Banded civet	C108	23:53:00
LKWS	Malay civet	C100	00:46:00
LKWS	Common palm civet	C102	18:29:00
LKWS	Common palm civet	C106	03:15:00
LKWS	Malay civet	C108	03:26:00
LKWS	Common palm civet	C108	21:43:00
LKWS	Common palm civet	C110	00:44:00
LKWS	Banded civet	C107	22:38:00
LKWS	Common palm civet	C99	01:10:00
LKWS	Common palm civet	C100	04:44:00
LKWS	Common palm civet	C99	21:24:00
LKWS	Common palm civet	C102	00:52:00
LKWS	Common palm civet	C106	04:28:00
LKWS	Malay civet	C100	02:42:00
LKWS	Banded civet	C107	00:18:00
LKWS	Banded civet	C107	02:04:00
LKWS	Common palm civet	C107	02:12:00
LKWS	Common palm civet	C109	02:27:00
LKWS	Common palm civet	C109	03:22:00
LKWS	Banded civet	C107	21:23:00
LKWS	Common palm civet	C110	21:09:00
LKWS	Common palm civet	C110	01:43:00
LKWS	Common palm civet	C110	05:25:00
LKWS	Common palm civet	C110	18:43:00
LKWS	Malay civet	C94	06:45:00
LKWS	Malay civet	C100	02:57:00
LKWS	Common palm civet	C104	05:32:00
LKWS	Banded civet	C107	00:34:00
LKWS	Common palm civet	C109	20:45:00
LKWS	Common palm civet	C105	20:25:00
LKWS	Malay civet	C93	03:27:00
LKWS	Common palm civet	C100	05:37:00
LKWS	Common palm civet	C102	00:14:00
LKWS	Common palm civet	C106	19:11:00
LKWS	Common palm civet	C107	00:33:00
LKWS	Common palm civet	C108	18:41:00
LKWS	Common palm civet	C110	22:35:00
LKWS	Common palm civet	C107	06:07:00
LKWS	Common palm civet	C94	17:42:00
LKWS	Common palm civet	C94	04:13:00
LKWS	Common palm civet	C104	21:12:00
LKWS	Common palm civet	C107	23:24:00
LKWS	Malay civet	C107	00:00:00
LKWS	Banded civet	C107	19:36:00
LKWS	Malay civet	C107	20:57:00
LKWS	Common palm civet	C107	04:34:00
LKWS	Common palm civet	C93	05:14:00
LKWS	Common palm civet	C95	23:02:00
LKWS	Common palm civet	C105	04:47:00
LKWS	Common palm civet	C106	20:24:00
LKWS	Malay civet	C107	01:56:00
LKWS	Common palm civet	C107	00:30:00
LKWS	Common palm civet	C107	19:08:00
LKWS	Common palm civet	C100	06:06:00
LKWS	Common palm civet	C105	22:57:00
LKWS	Malay civet	C105	22:26:00
LKWS	Malay civet	C106	19:37:00
LKWS	Common palm civet	C106	02:47:00
LKWS	Common palm civet	C107	22:57:00
LKWS	Common palm civet	C94	00:10:00
LKWS	Common palm civet	C105	03:14:00
LKWS	Common palm civet	C106	01:12:00
LKWS	Common palm civet	C110	20:51:00
LKWS	Common palm civet	C99	21:32:00
LKWS	Common palm civet	C99	19:55:00
LKWS	Common palm civet	C99	23:42:00
LKWS	Banded civet	C105	03:44:00
LKWS	Common palm civet	C108	05:09:00
LKWS	Common palm civet	C99	20:19:00
LKWS	Common palm civet	C105	01:34:00
LKWS	Common palm civet	C106	18:54:00
LKWS	Common palm civet	C106	03:15:00
LKWS	Common palm civet	C102	20:49:00
LKWS	Common palm civet	C105	23:32:00
LKWS	Banded civet	C106	00:54:00
LKWS	Common palm civet	C110	19:33:00
LKWS	Common palm civet	C99	21:02:00
LKWS	Common palm civet	C99	21:33:00
LKWS	Common palm civet	C105	05:43:00
LKWS	Malay badger	C107	22:40:00
LKWS	Banded linsang	C94	21:47:00
LKWS	Malay badger	C95	01:30:00
LKWS	Malay badger	C95	03:09:00
LKWS	Malay badger	C95	01:43:00
LKWS	Clouded leopard	C100	05:36:00
LKWS	Sun bear	C101	06:00:00
LKWS	Sun bear	C88	02:14:00
LKWS	Malay badger	C93	21:47:00
LKWS	Sun bear	C106	16:38:00
LKWS	Mongoose	C106	08:04:00
LKWS	Mongoose	C106	11:20:00
LKWS	Sun bear	C108	18:45:00
LKWS	Malay badger	C94	18:58:00
LKWS	Banded linsang	C104	22:53:00
LKWS	Sun bear	C89	07:12:00
LKWS	Malay badger	C93	21:23:00
LKWS	Mongoose	C94	06:04:00
LKWS	Mongoose	C94	06:37:00
LKWS	Sun bear	C94	03:12:00
LKWS	Sun bear	C95	10:53:00
LKWS	Mongoose	C100	10:01:00
LKWS	Sun bear	C101	06:30:00
LKWS	Malay badger	C93	21:50:00
LKWS	Malay badger	C93	15:19:00
LKWS	Sun bear	C94	19:52:00
LKWS	Sun bear	C95	18:57:00
LKWS	Sun bear	C101	15:50:00
LKWS	Leopard cat	C104	07:39:00
LKWS	Sun bear	C93	16:42:00
LKWS	Malay badger	C94	05:04:00
LKWS	Malay badger	C93	23:47:00
LKWS	Mongoose	C94	06:00:00
LKWS	Malay weasel	C103	07:03:00
LKWS	Mongoose	C104	11:23:00
LKWS	Mongoose	C104	13:49:00
LKWS	Mongoose	C104	15:30:00
LKWS	Mongoose	C107	10:42:00
LKWS	Mongoose	C95	08:47:00
LKWS	Banded linsang	C100	02:34:00
LKWS	Mongoose	C100	14:58:00
LKWS	Sun bear	C101	05:04:00
LKWS	Banded linsang	C101	21:15:00
LKWS	Mongoose	C102	09:16:00
LKWS	Sun bear	C103	14:59:00
LKWS	Malay badger	C105	04:36:00
LKWS	Sun bear	C106	17:15:00
LKWS	Banded linsang	C110	03:46:00
LKWS	Mongoose	C100	07:57:00
LKWS	Mongoose	C94	10:46:00
LKWS	Sun bear	C110	09:17:00
LKWS	Malay badger	C93	04:05:00
LKWS	Sun bear	C95	08:11:00
LKWS	Malay badger	C99	02:30:00
LKWS	Mongoose	C107	10:44:00
LKWS	Sun bear	C108	20:41:00
LKWS	Leopard cat	C108	18:37:00
LKWS	Mongoose	C100	10:14:00
LKWS	Mongoose	C107	07:53:00
LKWS	Sun bear	C100	05:31:00
LKWS	Leopard cat	C108	00:48:00
LKWS	Leopard cat	C108	01:27:00
LKWS	Sun bear	C109	23:52:00
LKWS	Mongoose	C100	08:44:00
LKWS	Mongoose	C104	12:56:00
LKWS	Mongoose	C106	06:06:00
LKWS	Malay badger	C99	03:31:00
LKWS	Malay badger	C99	00:46:00
LKWS	Malay badger	C99	02:36:00
LKWS	Mongoose	C110	11:38:00
LKWS	Mongoose	C93	10:55:00
LKWS	Malay badger	C93	02:34:00
LKWS	Mongoose	C94	08:49:00
LKWS	Yellow throated marten	C99	16:21:00
LKWS	Mongoose	C100	09:50:00
LKWS	Sun bear	C106	03:29:00
LKWS	Leopard cat	C109	07:30:00
LKWS	Malay badger	C93	00:17:00
LKWS	Malay badger	C93	21:10:00
LKWS	Malay badger	C99	05:32:00
LKWS	Malay badger	C100	01:07:00
LKWS	Banded linsang	C94	03:07:00
LKWS	Mongoose	C110	10:45:00
LKWS	Sun bear	C94	23:18:00
LKWS	Mongoose	C94	05:57:00
LKWS	Mongoose	C94	11:42:00
LKWS	Sun bear	C100	16:47:00
LKWS	Mongoose	C94	07:04:00
LKWS	Banded linsang	C105	19:52:00
LKWS	Banded linsang	C106	20:19:00
LKWS	Malay badger	C107	21:12:00
LKWS	Malay badger	C106	01:24:00
LKWS	Malay badger	C99	22:39:00
LKWS	Malay badger	C99	01:07:00
LKWS	Malay badger	C99	03:11:00
TWR	Malay civet	C02	02:21:00
TWR	Banded civet	C02	19:36:00
TWR	Banded civet	C02	23:51:00
TWR	Malay civet	C02	18:36:00
TWR	Banded civet	C02	22:40:00
TWR	Banded civet	C02	01:30:00
TWR	Banded civet	C02	20:25:00
TWR	Banded civet	C03	20:02:00
TWR	Banded civet	C03	20:20:00
TWR	Binturong	C03	00:01:00
TWR	Banded civet	C03	00:06:00
TWR	Banded civet	C03	23:24:00
TWR	Banded civet	C03	01:03:00
TWR	Common palm civet	C03	19:47:00
TWR	Malay civet	C03	19:44:00
TWR	Banded civet	C03	21:00:00
TWR	Common palm civet	C03	18:39:00
TWR	Common palm civet	C03	00:52:00
TWR	Banded civet	C03	03:03:00
TWR	Banded civet	C03	20:50:00
TWR	Common palm civet	C03	21:25:00
TWR	Banded civet	C03	22:19:00
TWR	Common palm civet	C03	20:09:00
TWR	Common palm civet	C03	03:18:00
TWR	Common palm civet	C03	03:21:00
TWR	Banded civet	C03	01:55:00
TWR	Banded civet	C04	04:35:00
TWR	Banded civet	C04	18:36:00
TWR	Banded civet	C04	20:48:00
TWR	Banded civet	C04	01:30:00
TWR	Common palm civet	C04	20:43:00
TWR	Banded civet	C04	01:18:00
TWR	Banded civet	C04	23:36:00
TWR	Banded civet	C04	20:13:00
TWR	Banded civet	C04	00:24:00
TWR	Banded civet	C04	00:30:00
TWR	Malay civet	C04	04:54:00
TWR	Banded civet	C05	23:04:00
TWR	Malay civet	C05	23:31:00
TWR	Malay civet	C05	23:34:00
TWR	Common palm civet	C05	02:45:00
TWR	Malay civet	C05	00:32:00
TWR	Common palm civet	C05	21:05:00
TWR	Malay civet	C08	05:37:00
TWR	Malay civet	C08	23:30:00
TWR	Malay civet	C08	03:42:00
TWR	Malay civet	C08	22:02:00
TWR	Malay civet	C08	19:52:00
TWR	Malay civet	C08	21:54:00
TWR	Malay civet	C08	00:07:00
TWR	Banded civet	C08	00:42:00
TWR	Malay civet	C08	17:43:00
TWR	Malay civet	C08	17:53:00
TWR	Banded civet	C08	01:09:00
TWR	Banded civet	C08	23:46:00
TWR	Banded civet	C09	04:29:00
TWR	Banded civet	C11	19:32:00
TWR	Banded civet	C11	02:54:00
TWR	Banded civet	C11	01:24:00
TWR	Banded civet	C11	22:04:00
TWR	Banded civet	C11	00:36:00
TWR	Banded civet	C11	00:53:00
TWR	Banded civet	C11	19:35:00
TWR	Malay civet	C11	03:05:00
TWR	Banded civet	C11	23:44:00
TWR	Banded civet	C11	01:50:00
TWR	Banded civet	C11	21:10:00
TWR	Banded civet	C11	22:41:00
TWR	Banded civet	C11	02:20:00
TWR	Banded civet	C11	22:48:00
TWR	Malay civet	C11	22:28:00
TWR	Common palm civet	C11	05:36:00
TWR	Banded civet	C11	21:09:00
TWR	Banded civet	C11	23:07:00
TWR	Banded civet	C11	23:22:00
TWR	Banded civet	C11	01:37:00
TWR	Banded civet	C11	04:42:00
TWR	Banded civet	C11	01:42:00
TWR	Banded civet	C11	19:47:00
TWR	Malay civet	C11	20:01:00
TWR	Banded civet	C11	02:57:00
TWR	Banded civet	C11	20:15:00
TWR	Banded civet	C11	23:27:00
TWR	Malay civet	C11	00:27:00
TWR	Banded civet	C11	22:15:00
TWR	Banded civet	C11	03:53:00
TWR	Banded civet	C11	00:20:00
TWR	Banded civet	C11	00:24:00
TWR	Common Palm Civet	C11	21:46:00
TWR	Banded civet	C16	22:27:00
TWR	Banded civet	C17	00:07:00
TWR	Banded civet	C17	00:08:00
TWR	Common palm civet	C17	22:15:00
TWR	Malay civet	C17	05:11:00
TWR	Common palm civet	C17	19:39:00
TWR	Banded civet	C17	21:16:00
TWR	Banded civet	C17	04:10:00
TWR	Malay civet	C17	01:52:00
TWR	Banded civet	C17	00:26:00
TWR	Banded civet	C17	02:27:00
TWR	Banded civet	C17	02:41:00
TWR	Malay civet	C18	03:17:00
TWR	Malay civet	C18	03:20:00
TWR	Banded civet	C22	00:47:00
TWR	Banded civet	C22	23:27:00
TWR	Banded civet	C23	23:36:00
TWR	Banded civet	C23	23:38:00
TWR	Common palm civet	C23	03:55:00
TWR	Banded civet	C23	05:21:00
TWR	Banded civet	C23	19:57:00
TWR	Banded civet	C23	21:20:00
TWR	Malay civet	C23	22:48:00
TWR	Banded civet	C23	04:05:00
TWR	Common palm civet	C23	04:51:00
TWR	Banded civet	C23	23:28:00
TWR	Banded civet	C23	00:47:00
TWR	Banded civet	C23	23:28:00
TWR	Banded civet	C23	19:17:00
TWR	Banded civet	C23	23:12:00
TWR	Banded civet	C23	20:52:00
TWR	Banded civet	C23	00:50:00
TWR	Banded civet	C23	00:30:00
TWR	Banded civet	C23	00:12:00
TWR	Banded civet	C23	01:44:00
TWR	Banded civet	C28	19:01:00
TWR	Malay civet	C28	18:58:00
TWR	Common palm civet	C28	03:33:00
TWR	Banded civet	C28	22:45:00
TWR	Banded civet	C29	22:01:00
TWR	Banded civet	C29	01:15:00
TWR	Malay civet	C29	23:26:00
TWR	Banded civet	C29	21:23:00
TWR	Banded civet	C29	22:30:00
TWR	Banded civet	C29	23:01:00
TWR	Banded civet	C29	01:47:00
TWR	Banded civet	C29	23:57:00
TWR	Banded civet	C29	00:03:00
TWR	Banded civet	C29	00:10:00
TWR	Banded civet	C29	04:46:00
TWR	Banded civet	C29	19:50:00
TWR	Banded civet	C29	20:29:00
TWR	Banded civet	C29	20:40:00
TWR	Banded civet	C29	03:54:00
TWR	Banded civet	C29	22:16:00
TWR	Banded civet	C29	01:27:00
TWR	Banded civet	C29	02:43:00
TWR	Banded civet	C29	21:48:00
TWR	Banded civet	C29	02:56:00
TWR	Banded civet	C29	03:01:00
TWR	Banded civet	C29	22:45:00
TWR	Banded civet	C29	03:29:00
TWR	Banded civet	C29	01:20:00
TWR	Banded civet	C29	20:20:00
TWR	Banded civet	C29	23:26:00
TWR	Banded civet	C29	18:49:00
TWR	Banded civet	C29	21:35:00
TWR	Banded civet	C29	03:09:00
TWR	Banded civet	C29	21:12:00
TWR	Banded civet	C29	01:46:00
TWR	Banded civet	C29	05:34:00
TWR	Banded civet	C29	02:09:00
TWR	Banded civet	C30	04:00:00
TWR	Banded civet	C30	23:57:00
TWR	Common palm civet	C30	03:49:00
TWR	Banded civet	C30	18:49:00
TWR	Banded civet	C30	20:07:00
TWR	Malay civet	C30	22:10:00
TWR	Banded civet	C30	20:19:00
TWR	Banded civet	C30	20:20:00
TWR	Banded civet	C33	20:21:00
TWR	Common palm civet	C33	00:40:00
TWR	Banded civet	C33	05:35:00
TWR	Banded civet	C33	05:26:00
TWR	Banded civet	C33	05:31:00
TWR	Banded civet	C33	02:58:00
TWR	Common palm civet	C33	22:02:00
TWR	Banded civet	C33	02:01:00
TWR	Banded civet	C33	01:09:00
TWR	Banded civet	C33	02:27:00
TWR	Banded civet	C33	21:38:00
TWR	Malay civet	C33	05:18:00
TWR	Malay civet	C35	07:56:00
TWR	Banded civet	C35	20:46:00
TWR	Binturong	C35	02:06:00
TWR	Common palm civet	C35	02:07:00
TWR	Banded civet	C36	23:08:00
TWR	Banded civet	C36	00:31:00
TWR	Banded civet	C36	01:56:00
TWR	Common palm civet	C38	02:32:00
TWR	Banded civet	C38	00:59:00
TWR	Common palm civet	C38	05:15:00
TWR	Common palm civet	C38	00:18:00
TWR	Malay civet	C38	22:19:00
TWR	Malay civet	C38	03:13:00
TWR	Malay civet	C38	00:27:00
TWR	Banded civet	C38	22:15:00
TWR	Banded civet	C40	04:43:00
TWR	Banded civet	C40	18:59:00
TWR	Malay civet	C40	02:38:00
TWR	Banded civet	C40	04:55:00
TWR	Banded civet	C40	05:01:00
TWR	Banded civet	C40	19:39:00
TWR	Banded civet	C40	23:41:00
TWR	Banded civet	C40	04:08:00
TWR	Banded civet	C40	01:44:00
TWR	Banded civet	C40	02:23:00
TWR	Banded civet	C40	05:41:00
TWR	Banded civet	C40	02:37:00
TWR	Banded civet	C40	05:18:00
TWR	Malay civet	C40	00:33:00
TWR	Banded civet	C40	22:45:00
TWR	Malay civet	C40	02:48:00
TWR	Banded civet	C40	01:02:18
TWR	Banded civet	C40	19:48:25
TWR	Malay civet	C40	21:40:44
TWR	Malay civet	C40	19:58:34
TWR	Banded civet	C40	23:19:53
TWR	Banded civet	C40	20:59:57
TWR	Banded civet	C40	20:54:00
TWR	Sun bear	C01	18:12:00
TWR	Sun bear	C03	23:05:00
TWR	Mongoose	C03	06:52:00
TWR	Leopard cat	C04	03:54:00
TWR	Leopard cat	C04	18:59:00
TWR	Leopard cat	C04	07:06:00
TWR	Sun bear	C07	07:32:00
TWR	Sun bear	C07	17:54:00
TWR	Mongoose	C08	08:02:00
TWR	Leopard cat	C08	18:43:00
TWR	Sun bear	C08	21:36:00
TWR	Sun bear	C08	23:37:00
TWR	Sun bear	C09	11:13:00
TWR	Sun bear	C09	05:10:00
TWR	Yellow throated marten	C11	08:33:00
TWR	Banded linsang	C11	23:27:00
TWR	Banded linsang	C11	04:13:00
TWR	Banded linsang	C11	04:16:00
TWR	Banded linsang	C11	04:18:00
TWR	Banded linsang	C11	04:22:00
TWR	Banded linsang	C11	04:25:00
TWR	Banded linsang	C11	05:47:00
TWR	Banded linsang	C11	05:48:00
TWR	Banded linsang	C11	05:50:00
TWR	Banded linsang	C11	05:51:00
TWR	Marbled cat	C11	06:40:00
TWR	Sun bear	C18	09:48:00
TWR	Sun bear	C18	09:11:00
TWR	Sun bear	C18	14:21:00
TWR	Sun bear	C18	06:13:00
TWR	Sun bear	C24	05:07:00
TWR	Sun bear	C25	05:21:00
TWR	Sun bear	C25	06:26:00
TWR	Sun bear	C25	20:07:00
TWR	Sun bear	C25	22:46:00
TWR	Sun bear	C25	05:52:00
TWR	Sun bear	C28	18:32:00
TWR	Sun bear	C29	22:55:00
TWR	Sun bear	C29	05:39:00
TWR	Clouded leopard	C29	23:13:00
TWR	Sun bear	C29	02:07:00
TWR	Sun bear	C29	19:09:00
TWR	Sun bear	C29	23:40:00
TWR	Sun bear	C29	20:20:00
TWR	Sun bear	C29	20:36:00
TWR	Sun bear	C29	02:15:00
TWR	Sun bear	C29	02:15:00
TWR	Marbled cat	C29	12:11:00
TWR	Sun bear	C29	19:37:00
TWR	Sun bear	C30	04:49:00
TWR	Sun bear	C30	07:11:00
TWR	Sun bear	C30	06:16:00
TWR	Mongoose	C30	15:17:00
TWR	Yellow throated marten	C33	10:54:00
TWR	Sun bear	C33	23:22:00
TWR	Sun bear	C33	06:05:00
TWR	Sun bear	C35	07:35:00
TWR	Malay badger	C35	00:06:00
TWR	Sun bear	C38	17:01:00
TWR	Sun bear	C38	18:02:00
TWR	Leopard cat	C40	18:21:00
TWR	Leopard cat	C40	19:27:00
TWR	Mongoose	C40	12:49:00
TWR	Sun bear	C40	19:08:00
TWR	Sun bear	C40	23:15:00
TWR	Sun bear	C40	00:59:00
TWR	Sun bear	C40	01:34:55
TWR	Sun bear	C40	18:39:18
TWR	Sun bear	C40	19:15:48
TWR	Sun bear	C40	08:26:57
TWR	Sun bear	C40	07:39:38
